# Supplementary material for: Impact of enzymatic digestion on bacterial community composition in CF airway samples
Source: PeerJ. 2017 May 30;5:e3362. doi: 10.7717/peerj.3362 (PMC5452939; doi:10.7717/peerj.3362)
Supplement: Supplemental Information 3 [file peerj-05-3362-s003.txt]

OTU_Name	C1035	C1035B	C1041	C1041B	C1122	C1122B	C1126	C1126B	C1130	C1130B	C1138	C1138B	C1156	C1156B	C1183	C1183B	C1213	C1213B	C1219	C1219B	C1258	C1258B	C1262	C1262B	C1284	C1284B	C1293	C1293B	C1297	C1297B	C1298	C1298B	C1299	C1299B	C1302	C1302B	C1305	C1305B	C1306	C1306B	C1307	C1307B	C1311	C1311B	C1312	C1312B	C1313	C1313B	C1314
root	20508	29841	20041	32257	21399	28738	18653	26503	17276	23535	25439	19159	10293	29471	19031	23601	24516	44576	16242	24990	15876	26595	15457	28680	21891	52923	15545	37239	17782	28314	20225	37148	22772	43626	23913	35640	10943	35195	20743	41475	15029	29513	20307	35404	19147	38454	21872	43208	17957
Bacteria/Firmicutes/Bacilli/Lactobacillales/Streptococcaceae/Streptococcus	2953	14449	1013	9480	479	3876	5200	13841	2618	7744	2591	5350	3551	20448	1952	7993	15603	36937	1681	4041	1766	9278	1633	7470	8528	37991	2216	11923	4510	11890	3813	24648	5253	9139	13304	22653	616	11823	8118	25835	1403	8582	7471	26125	12614	27901	1785	1955	3335
Bacteria/Firmicutes/Bacilli/Bacillales/Staphylococcaceae/Staphylococcus	0	3	0	27	3	20	1	8	1	10	0	2	0	0	28	266	1	8	0	11	1	8	3	8	17	156	9	137	13	287	8	17	2	30	2	5	1	200	0	1	3	30	0	1	13	71	0	0	1
Bacteria/Bacteroidetes/Bacteroidia/Bacteroidales/Prevotellaceae/Prevotella	7170	2431	2457	1615	12823	12647	1753	939	6965	3829	13815	4699	663	873	3444	1543	121	47	2878	1036	2520	2751	5529	4749	3213	1352	1455	2036	3029	1884	3233	1498	2187	3154	1258	824	3002	2972	651	1222	5271	6411	3159	1229	41	35	6877	3064	2153
Bacteria/Firmicutes/Clostridia/Clostridiales/Veillonellaceae/Veillonella	4898	3343	1598	2082	2154	1242	4700	3490	2523	1420	4189	2222	466	781	1584	889	293	152	4705	2571	1780	1994	3595	5476	3831	2752	1805	2876	3872	4116	8171	4964	1475	1450	1725	1588	3116	5250	3945	5389	3939	3145	3998	2968	609	546	5470	5439	4107
Bacteria/Proteobacteria/Gammaproteobacteria/Pseudomonadales	0	0	0	0	0	0	0	0	0	0	0	0	0	0	0	0	0	0	0	0	0	0	1	3	0	0	3	0	1	1	0	0	0	0	2	2	0	4	0	0	0	3	2	14	0	0	0	1	2
Bacteria/Proteobacteria/Betaproteobacteria/Neisseriales/Neisseriaceae/Neisseria	2	1	7039	5552	39	12	518	106	463	266	3	0	3238	2243	5142	3942	281	106	1090	188	2827	1087	598	314	100	57	1401	1386	356	286	105	16	527	895	2584	1091	2553	5663	3737	2308	146	147	1451	245	12	5	36	43	335
Bacteria/Actinobacteria/Actinobacteria/Actinomycetales/Actinomycetaceae/Actinomyces	120	491	166	1309	107	1557	558	2159	111	1697	312	1337	11	52	184	1128	40	99	844	7758	56	288	137	2060	152	329	1033	4430	236	845	1034	2527	8	20	173	2481	66	2551	306	848	369	1396	158	181	42	51	1882	25362	434
Bacteria/Firmicutes/Bacilli/Lactobacillales/Carnobacteriaceae/Granulicatella	531	556	113	647	9	15	506	582	314	1570	201	188	501	1250	997	1297	2703	1980	375	239	189	341	94	176	1659	1722	428	961	3231	3667	418	492	123	193	309	399	87	303	1172	1448	162	397	508	621	81	82	520	393	132
Bacteria/Firmicutes/Bacilli/Bacillales/Family-XI-Incertae-Sedis/Gemella	20	214	55	990	5	35	117	334	112	700	100	273	206	1317	190	487	760	1373	27	145	126	222	13	127	231	3908	150	2265	245	867	18	147	1524	7795	168	606	11	308	210	599	43	189	138	823	2144	5792	8	26	81
Bacteria/Fusobacteria/Fusobacteria/Fusobacteriales/Leptotrichiaceae/Leptotrichia	1133	622	1536	1781	2191	1331	1994	1077	791	678	892	1304	49	140	954	979	11	6	1818	3693	291	257	992	1570	114	56	1420	1353	173	242	1214	491	75	151	968	778	30	68	325	310	946	1233	900	566	571	286	894	417	4601
Bacteria/Fusobacteria/Fusobacteria/Fusobacteriales/Fusobacteriaceae/Fusobacterium	1062	1017	2430	4749	474	420	1063	975	1022	1484	1562	1720	67	206	1507	2020	1	3	780	921	363	354	926	1279	1521	1263	2138	4341	11	36	635	398	191	572	370	353	348	763	278	421	958	1697	721	736	80	84	962	808	73
Bacteria/Actinobacteria/Actinobacteria/Micrococcales/Micrococcaceae/Rothia	56	269	37	349	2	19	160	882	81	549	44	117	109	668	50	417	30	88	35	405	172	398	16	194	71	984	30	517	111	732	42	353	2	24	75	1386	5	343	336	1130	109	953	54	142	49	99	20	246	42
Bacteria/Proteobacteria/Gammaproteobacteria/Pasteurellales/Pasteurellaceae/Haemophilus	333	102	807	501	9	1	365	147	456	195	1	1	586	430	390	152	3678	3163	40	19	929	540	32	31	255	117	372	528	6	12	19	7	122	121	834	666	209	199	715	741	60	54	70	18	2287	3013	38	15	41
Bacteria/Proteobacteria/Gammaproteobacteria/Pseudomonadales/Pseudomonadaceae/Pseudomonas	0	0	0	0	0	0	0	0	0	0	0	0	0	0	0	1	0	0	0	1	0	0	0	2	0	0	1	0	0	2	0	0	0	0	0	0	0	1	0	0	1	3	1	4	0	3	1	0	1
Bacteria/Proteobacteria/Gammaproteobacteria/Xanthomonadales/Xanthomonadaceae/Stenotrophomonas	0	0	0	0	0	0	0	0	0	1	0	2	0	0	0	0	0	0	0	0	0	0	0	0	2	0	0	0	0	0	0	0	0	0	0	1	0	0	0	0	0	1	0	0	1	0	0	0	1
Bacteria/Firmicutes/Clostridia/Clostridiales/Lachnospiraceae/Johnsonella	691	4382	0	0	661	4677	74	187	49	206	244	836	10	49	71	328	1	4	32	268	40	39	526	3103	56	93	133	761	15	147	76	211	19	100	45	218	62	1028	47	170	207	1126	166	378	1	13	224	1892	120
Bacteria/Firmicutes	257	210	39	103	0	2	171	169	83	678	57	156	134	165	174	157	35	35	248	224	81	239	38	40	149	321	151	230	444	862	171	152	5	17	59	62	25	183	376	330	129	668	207	151	17	13	936	630	444
Bacteria/Bacteroidetes/Bacteroidia/Bacteroidales/Porphyromonadaceae/Porphyromonas	2	0	1884	1577	11	6	17	10	291	136	611	105	83	105	1549	270	334	188	255	18	90	82	14	6	330	135	1236	500	547	300	17	12	4689	3823	176	119	67	13	246	101	19	34	252	117	115	60	10	0	47
Bacteria/Firmicutes/Clostridia/Clostridiales/Lachnospiraceae/Oribacterium	117	117	39	68	20	25	123	232	144	359	27	46	11	66	72	172	0	3	139	394	31	43	50	118	63	118	145	338	166	634	146	209	0	0	389	770	115	422	39	105	72	215	91	95	4	10	203	278	170
Bacteria/Proteobacteria/Epsilonproteobacteria/Campylobacterales/Campylobacteraceae/Campylobacter	166	123	323	476	347	310	176	136	127	137	191	113	90	135	172	181	7	16	51	76	199	192	320	331	91	47	254	510	137	287	201	136	17	27	197	210	39	94	99	227	88	200	224	127	120	147	420	212	411
Bacteria/Fusobacteria/Fusobacteria/Fusobacteriales/Leptotrichiaceae/Streptobacillus	0	0	0	0	0	0	8	7	0	0	76	51	3	17	3	3	250	86	8	2	6	2	0	0	340	166	3	14	206	199	0	0	4678	10641	33	34	0	0	2	1	0	0	3	6	0	0	0	0	0
Bacteria/Proteobacteria/Betaproteobacteria/Burkholderiales/Alcaligenaceae	0	0	1	0	0	0	0	0	0	0	0	0	0	0	0	0	0	0	0	0	0	0	0	0	0	0	0	0	0	0	0	0	0	0	0	0	0	0	0	0	0	0	0	0	0	0	0	0	0
Bacteria/Firmicutes/Erysipelotrichi/Erysipelotrichales/Erysipelotrichaceae/Solobacterium	198	349	11	43	18	52	14	35	39	156	39	64	0	5	49	198	0	1	146	363	17	31	21	80	27	86	36	124	23	58	77	98	0	1	12	22	79	469	0	0	56	311	104	219	0	0	90	197	32
Bacteria/Proteobacteria/Gammaproteobacteria/Pseudomonadales/Moraxellaceae/Moraxella	0	2	0	0	0	2	292	185	0	0	0	0	0	1	0	0	0	0	0	0	4030	8097	2	2	0	0	2	5	0	0	13	2	0	0	434	379	26	61	0	0	0	0	0	0	0	0	0	0	0
Unclassified	39	85	38	79	55	91	48	55	44	46	116	87	20	25	32	37	188	68	57	66	21	18	52	110	383	520	75	198	111	143	30	57	1475	4732	46	65	20	86	32	63	33	88	80	112	10	15	65	75	39
Bacteria/Firmicutes/Clostridia/Clostridiales/Lachnospiraceae/Moryella	94	243	186	518	6	24	23	92	73	471	63	121	0	4	8	58	1	1	57	365	9	19	80	186	19	25	27	146	9	48	73	93	0	0	48	146	59	344	6	12	119	326	36	77	0	1	60	292	135
Bacteria/Bacteroidetes/Flavobacteria/Flavobacteriales/Flavobacteriaceae/Capnocytophaga	10	8	160	184	49	36	3	2	245	180	0	0	9	24	55	58	20	12	21	18	6	10	49	51	13	9	376	382	45	73	6	2	155	285	120	92	13	34	22	22	19	26	142	60	149	82	0	1	108
Bacteria/Firmicutes/Clostridia/Clostridiales/Veillonellaceae/Megasphaera	91	92	16	19	406	399	148	101	0	0	1	4	0	0	0	0	0	0	345	392	0	0	260	359	56	51	38	67	56	107	197	131	0	0	20	28	0	0	0	0	345	516	0	0	0	0	343	356	166
Bacteria/Actinobacteria/Coriobacteriia/Coriobacteriales/Coriobacteriaceae/Atopobium	35	55	7	27	16	68	10	38	9	46	92	174	1	1	29	66	0	0	37	104	18	18	20	50	30	55	25	34	12	94	48	39	0	0	20	25	87	608	4	0	37	190	0	0	0	0	287	378	18
Bacteria/Firmicutes/Clostridia/Clostridiales/Lachnospiraceae/Catonella	9	16	0	0	0	0	66	83	94	105	49	46	0	0	21	44	0	0	33	40	7	8	1	0	22	19	46	174	46	105	123	142	0	2	102	125	47	86	11	38	131	156	150	111	0	1	234	228	182
Bacteria/Firmicutes/Bacilli/Lactobacillales/Aerococcaceae/Abiotrophia	0	1	1	5	0	2	0	4	22	95	0	0	4	19	18	35	6	21	3	24	4	5	3	50	7	35	19	40	15	55	3	9	4	10	3	14	0	17	0	0	18	92	39	60	0	0	0	0	65
Bacteria/Candidate-division-TM7	332	341	0	0	3	2	36	49	15	9	6	3	0	0	117	261	11	2	22	68	20	66	9	26	17	13	59	136	32	79	13	14	7	13	4	15	37	255	0	0	47	178	21	27	0	0	13	11	425
Bacteria/Firmicutes/Clostridia/Clostridiales/Peptostreptococcaceae/Peptostreptococcus	0	0	0	0	0	0	7	9	0	0	54	56	0	0	26	138	0	0	111	582	1	25	0	0	9	39	46	162	0	0	58	26	2	13	8	20	36	366	0	2	33	325	0	0	0	1	0	0	33
Bacteria/Proteobacteria/Gammaproteobacteria/Pasteurellales/Pasteurellaceae/Actinobacillus	0	0	0	0	0	0	309	135	0	0	0	0	436	323	1	1	2	1	0	0	15	8	0	0	181	93	105	152	0	0	0	1	1	1	4	3	0	1	0	0	3	1	0	0	0	0	0	0	0
Bacteria/Firmicutes/Clostridia/Clostridiales/Veillonellaceae/Selenomonas	44	31	6	12	418	478	36	38	40	50	0	0	0	0	62	47	0	0	47	97	128	60	23	39	91	66	6	15	5	22	45	22	1	3	56	50	18	33	0	0	75	129	4	2	3	5	385	702	9
Bacteria/Firmicutes/Clostridia/Clostridiales/Family-XIII-Incertae-Sedis	37	64	0	0	6	18	34	45	1	4	4	3	0	0	12	49	0	0	213	511	20	24	34	66	26	55	49	110	2	4	16	15	0	1	11	15	96	452	0	1	56	161	0	1	0	0	86	126	87
Bacteria/Bacteroidetes/Bacteroidia/Bacteroidales/Porphyromonadaceae/Tannerella	0	0	0	0	569	587	0	2	18	36	12	5	0	0	0	0	0	0	107	247	2	4	107	120	43	22	3	7	0	0	13	7	1	3	3	6	1	0	0	0	4	5	0	0	0	0	0	0	57
Bacteria/Proteobacteria/Betaproteobacteria/Neisseriales/Neisseriaceae	1	9	1	4	0	0	0	1	50	71	0	0	7	4	2	6	91	83	3	1	17	1	184	297	4	2	52	52	12	16	1	3	58	129	25	25	24	8	5	6	6	24	50	16	18	2	1	0	5
Bacteria/Proteobacteria/Betaproteobacteria/Burkholderiales/Alcaligenaceae/Derxia	0	0	0	4	4	2	6	7	192	217	0	0	16	38	7	9	0	0	2	4	1	5	57	92	13	10	15	39	21	39	5	8	1	4	67	89	12	24	6	13	1	1	29	26	0	0	0	0	17
Bacteria/Firmicutes/Clostridia/Clostridiales/Veillonellaceae/Dialister	0	0	0	0	506	738	0	1	1	0	24	7	0	0	3	0	0	0	1	2	0	0	14	10	15	12	0	2	1	0	32	7	0	0	0	0	0	0	0	0	0	0	0	0	0	0	0	0	0
Bacteria/Bacteroidetes/Flavobacteria/Flavobacteriales/Flavobacteriaceae/Bergeyella	2	1	71	27	0	0	9	4	8	4	0	0	3	8	10	5	20	16	4	4	44	11	0	0	23	2	48	48	4	7	5	5	169	270	36	26	9	3	3	7	3	2	13	3	120	88	0	0	11
Bacteria/Firmicutes/Bacilli/Lactobacillales	20	10	4	12	1	0	15	20	5	13	0	0	3	15	26	44	0	0	2	5	9	15	0	1	1	3	9	7	21	21	7	8	0	1	5	6	1	1	16	16	6	10	13	4	1	1	7	3	2
Bacteria/Firmicutes/Clostridia/Clostridiales/Ruminococcaceae	61	92	1	0	0	0	12	11	104	179	0	0	0	0	34	49	0	0	6	20	5	5	0	0	0	1	28	36	10	35	26	43	1	2	61	45	9	27	0	0	11	10	2	3	0	0	0	0	0
Bacteria/Actinobacteria	2	1	0	0	0	1	0	0	0	3	0	0	2	12	5	16	18	51	0	1	0	0	3	5	0	1	0	1	0	5	5	22	0	0	0	0	0	0	0	0	0	7	0	0	1	2	0	1	0
Bacteria/Actinobacteria/Actinobacteria/Corynebacteriales/Nocardiaceae/Nocardia	0	0	0	0	0	0	0	0	0	0	0	0	0	0	0	0	0	0	0	0	0	0	0	0	0	0	0	0	0	0	0	0	0	0	0	0	0	0	0	0	0	0	0	0	0	0	0	0	0
Bacteria/Firmicutes/Bacilli/Lactobacillales/Streptococcaceae/Lactococcus	1	0	0	0	0	0	0	0	5	7	0	0	0	0	0	0	0	0	0	0	0	0	0	0	0	0	0	0	19	38	0	4	0	0	0	2	0	0	0	0	0	0	2	15	0	0	0	0	3
Bacteria/Firmicutes/Clostridia/Clostridiales/Lachnospiraceae	0	0	0	1	0	0	59	226	0	1	0	0	0	0	32	191	0	1	1	2	24	24	0	2	64	75	0	0	1	6	0	0	0	0	1	1	0	1	0	0	27	250	0	0	0	0	0	1	0
Bacteria/Firmicutes/Bacilli/Lactobacillales/Streptococcaceae	11	93	0	10	5	35	3	15	0	14	5	19	4	33	3	17	0	0	0	6	2	10	6	58	5	78	4	19	3	20	1	5	0	1	0	0	1	5	33	97	0	4	20	64	0	1	0	4	0
Bacteria/Spirochaetes/Spirochaetes/Spirochaetales/Spirochaetaceae/Treponema	3	2	0	0	0	0	0	0	0	1	1	0	0	0	5	9	0	0	0	0	0	0	0	0	7	5	6	21	0	0	7	3	0	0	57	68	0	0	0	0	3	13	0	0	0	0	0	0	0
Bacteria	0	0	0	0	0	0	1	29	0	0	0	0	2	0	1	4	0	3	1	2	2	1	0	0	0	0	4	22	0	0	2	33	0	0	0	0	1	5	1	3	0	18	1	0	0	0	0	12	0
Bacteria/Proteobacteria/Betaproteobacteria/Neisseriales/Neisseriaceae/Eikenella	0	0	0	0	0	0	0	1	27	25	0	0	1	1	1	1	0	0	4	0	0	0	1	1	7	5	26	32	0	1	0	0	0	0	8	6	3	3	0	0	3	5	0	0	2	1	0	0	1
Bacteria/Cyanobacteria/Chloroplast	0	0	0	0	0	0	0	3	15	16	0	0	0	0	0	0	0	0	0	0	0	1	0	0	2	7	3	0	3	2	27	16	0	0	0	2	0	0	0	2	19	0	2	0	2	0	1	2	0
Bacteria/Firmicutes/Clostridia/Clostridiales/Peptostreptococcaceae	1	0	1	0	0	0	0	0	22	28	0	0	0	0	0	0	0	2	2	5	0	0	0	0	10	3	0	2	0	0	26	9	0	0	3	3	0	1	0	0	0	8	16	49	0	1	0	0	0
Bacteria/Proteobacteria/Gammaproteobacteria	0	0	0	0	0	1	0	2	0	2	0	1	0	0	0	2	0	0	0	0	0	6	0	1	0	0	0	0	0	3	0	2	0	0	0	2	0	1	0	0	0	0	0	0	0	6	0	0	0
Bacteria/Candidate-division-SR1	0	0	0	0	0	0	2	0	39	35	0	0	0	0	0	0	1	1	0	0	0	0	0	0	2	0	15	20	0	0	0	0	0	0	0	0	0	0	0	0	2	0	0	0	0	0	0	0	0
Bacteria/Firmicutes/Clostridia/Clostridiales/Family-XI-Incertae-Sedis/Parvimonas	0	0	0	0	0	0	5	3	1	1	34	26	0	0	4	4	0	0	4	8	0	1	0	0	44	26	8	17	0	0	7	9	0	0	14	18	2	3	0	0	3	4	0	0	0	0	1	1	3
Bacteria/Actinobacteria/Actinobacteria/Corynebacteriales/Corynebacteriaceae/Corynebacterium	0	2	1	3	0	0	0	2	13	21	0	0	0	3	1	18	7	16	0	5	0	1	0	1	12	13	14	21	9	7	3	1	0	0	31	44	0	10	0	0	5	19	1	0	23	8	0	1	6
Bacteria/Firmicutes/Bacilli/Lactobacillales/Lactobacillaceae/Lactobacillus	0	0	0	0	0	0	2	0	0	0	0	0	0	0	0	0	0	0	0	0	0	0	0	0	0	0	0	0	0	1	0	0	0	0	0	0	0	0	0	0	0	0	1	4	0	0	0	1	3
Bacteria/Proteobacteria	0	0	0	0	1	1	0	0	16	4	0	0	0	1	1	0	0	0	0	0	0	0	6	5	5	0	1	0	10	16	1	1	0	0	4	1	0	3	0	1	1	1	4	0	6	0	0	0	2
Bacteria/Bacteroidetes/Bacteroidia/Bacteroidales/Porphyromonadaceae/Paludibacter	0	0	0	0	0	0	0	0	0	0	0	0	0	0	0	0	0	0	0	0	0	0	0	0	0	0	6	19	0	0	0	0	0	0	17	15	0	0	0	0	1	0	0	0	0	0	0	0	0
Bacteria/Firmicutes/Clostridia/Clostridiales/Lachnospiraceae/Butyrivibrio	3	10	0	0	0	0	5	14	0	0	0	0	0	0	0	0	0	0	0	0	0	1	0	0	1	0	0	0	0	0	4	3	0	0	0	0	6	88	0	0	17	79	0	0	0	0	0	0	8
Bacteria/Proteobacteria/Gammaproteobacteria/Pasteurellales/Pasteurellaceae/Aggregatibacter	0	0	0	0	0	0	0	0	0	0	0	0	0	0	0	0	0	0	0	0	0	0	0	0	8	3	1	2	0	0	1	0	0	0	5	4	1	2	1	2	4	2	0	0	0	0	0	0	0
Bacteria/Fusobacteria/Fusobacteria/Fusobacteriales	1	0	0	0	0	0	1	4	2	0	1	1	0	0	0	1	0	0	1	0	0	0	0	0	0	0	0	1	0	0	0	0	0	0	2	4	0	0	0	0	2	0	1	0	0	0	0	0	0
Bacteria/Firmicutes/Clostridia/Clostridiales/Peptostreptococcaceae/Filifactor	0	0	0	0	0	0	0	0	0	0	0	0	0	0	0	0	0	0	0	0	0	0	0	0	0	0	0	0	0	0	0	0	0	0	0	0	0	0	0	0	0	0	0	0	0	0	0	0	0
Bacteria/Proteobacteria/Gammaproteobacteria/Xanthomonadales/Xanthomonadaceae/Rhodanobacter	0	3	0	0	0	0	0	0	0	1	0	0	0	1	0	0	0	0	0	0	0	0	0	0	0	0	0	0	0	4	0	1	0	0	0	1	0	2	0	0	0	0	0	1	0	5	0	0	0
Bacteria/Firmicutes/Clostridia/Clostridiales/Veillonellaceae	0	0	0	0	0	3	0	2	1	0	0	0	0	0	0	1	0	0	1	4	2	0	0	0	7	13	0	0	0	0	8	2	0	0	4	4	0	2	0	0	1	8	0	0	0	0	4	17	0
Bacteria/Tenericutes/Mollicutes/Mycoplasmatales/Mycoplasmataceae/Mycoplasma	0	0	0	0	0	0	0	0	0	1	0	0	0	0	0	2	0	0	0	0	0	0	0	0	9	1	4	2	0	0	12	9	0	0	0	0	0	0	0	0	0	0	0	0	0	0	0	0	0
Bacteria/Proteobacteria/Betaproteobacteria/Burkholderiales/Burkholderiaceae/Ralstonia	0	0	0	0	0	0	1	0	0	0	0	0	0	0	0	0	0	0	0	0	0	0	0	0	0	0	0	0	1	0	0	0	0	0	0	0	0	0	0	0	1	0	0	0	1	0	0	0	1
Bacteria/Actinobacteria/Actinobacteria/Propionibacteriales/Propionibacteriaceae/Propionibacterium	0	0	0	0	0	0	1	0	0	0	0	0	0	0	0	0	0	1	0	0	0	0	0	0	0	0	0	0	0	1	0	1	0	0	0	0	0	0	0	1	1	0	1	0	0	1	0	1	0
Bacteria/Firmicutes/Erysipelotrichi/Erysipelotrichales/Erysipelotrichaceae	0	0	0	0	0	0	0	0	0	0	0	0	0	0	0	0	0	0	0	4	0	0	0	0	0	0	0	1	0	1	0	0	0	0	0	0	2	3	0	0	0	0	0	0	0	0	0	4	0
Bacteria/Firmicutes/Bacilli/Lactobacillales/Aerococcaceae/Aerococcus	0	0	0	0	0	0	0	0	0	0	0	0	0	0	0	2	0	0	0	0	0	0	0	0	0	0	0	0	0	0	0	0	0	1	0	0	0	0	0	0	0	0	0	0	0	0	0	0	0
Bacteria/Synergistetes/Synergistia/Synergistales/Synergistaceae	0	0	0	0	0	0	0	0	0	0	0	0	0	0	0	0	0	0	0	0	0	0	0	0	0	0	0	0	0	0	0	0	0	0	0	0	0	0	0	0	0	0	0	0	0	0	0	0	0
Bacteria/Firmicutes/Clostridia/Clostridiales/Peptococcaceae/Peptococcus	0	0	0	0	0	0	0	0	0	0	0	0	0	0	0	0	0	0	2	17	0	0	0	0	0	4	2	4	0	0	4	6	0	0	1	3	0	0	0	0	0	1	0	0	0	0	0	0	0
Bacteria/Fusobacteria/Fusobacteria/Fusobacteriales/Leptotrichiaceae/Sneathia	0	0	0	0	0	0	0	0	0	0	0	0	0	0	0	0	0	0	0	0	0	0	0	0	0	0	0	0	0	0	0	0	0	0	0	0	0	0	0	0	0	0	0	0	0	0	0	0	0
Bacteria/Proteobacteria/Betaproteobacteria/Burkholderiales/Comamonadaceae/Comamonas	0	0	0	0	0	0	0	0	0	0	0	0	0	0	0	0	0	0	0	0	1	0	0	0	0	0	0	0	0	0	0	0	0	0	1	0	0	0	0	0	0	0	0	0	0	0	0	0	0
Bacteria/Actinobacteria/Actinobacteria/Corynebacteriales/Mycobacteriaceae/Mycobacterium	0	0	0	0	0	0	0	0	0	0	0	0	0	0	0	0	0	0	0	0	0	0	0	0	0	0	0	0	0	0	0	0	0	0	0	0	0	0	0	0	0	0	0	0	0	0	0	0	0
Bacteria/Firmicutes/Clostridia/Clostridiales	0	0	0	0	0	0	0	0	0	0	2	2	0	0	1	0	0	0	0	8	0	0	0	0	2	0	0	0	0	0	2	3	0	1	2	6	1	0	0	0	0	4	0	0	0	0	0	0	0
Bacteria/Firmicutes/Clostridia/Clostridiales/Family-XIII-Incertae-Sedis/Mogibacterium	1	0	0	0	2	2	1	1	0	0	3	0	0	0	0	0	0	0	3	2	0	2	0	0	1	1	0	1	0	1	1	4	0	0	0	0	0	1	0	0	1	2	1	0	0	0	1	4	1
Bacteria/Proteobacteria/Gammaproteobacteria/Pasteurellales/Pasteurellaceae	0	0	0	0	0	0	0	0	0	0	0	0	7	3	0	0	0	0	0	0	0	0	0	0	1	0	3	8	0	0	2	0	0	0	0	0	0	0	1	1	1	1	0	0	0	0	0	0	7
Bacteria/Proteobacteria/Betaproteobacteria/Burkholderiales/Oxalobacteraceae/Massilia	0	0	0	0	0	0	0	0	0	0	0	0	0	0	0	0	0	0	0	0	0	0	0	0	0	0	0	0	0	0	0	0	0	0	0	0	0	0	0	0	0	0	0	0	0	0	0	0	0
Bacteria/Actinobacteria/Actinobacteria/Propionibacteriales/Propionibacteriaceae	0	0	0	0	0	0	0	1	0	0	0	1	0	0	0	0	0	0	0	0	0	0	0	0	0	0	0	0	0	0	0	0	0	0	0	0	0	0	0	0	0	0	0	0	0	1	0	0	0
Bacteria/Proteobacteria/Alphaproteobacteria/Rhodospirillales/Acetobacteraceae/Acidocella	0	0	0	0	0	0	0	0	0	2	0	0	0	1	0	0	0	0	0	0	0	0	0	0	0	0	0	0	0	0	0	0	0	0	0	1	0	0	0	1	0	0	0	1	0	0	0	0	0
Bacteria/Firmicutes/Bacilli/Lactobacillales/Enterococcaceae/Enterococcus	0	0	0	0	0	0	0	0	0	0	0	0	0	0	0	0	0	1	0	0	0	0	0	0	0	0	0	0	0	0	0	0	0	0	0	0	0	0	0	0	0	0	0	0	0	0	0	0	0
Bacteria/Firmicutes/Clostridia/Clostridiales/Family-XI-Incertae-Sedis/Anaerococcus	0	0	0	0	0	0	0	0	0	0	0	0	0	0	0	0	0	0	0	0	0	0	0	0	0	0	0	0	0	1	0	0	0	0	0	0	0	0	0	0	0	0	0	0	0	0	0	0	0
Bacteria/Actinobacteria/Actinobacteria/Actinomycetales/Actinomycetaceae/Mobiluncus	0	0	0	0	0	0	0	0	0	0	0	0	0	0	0	0	0	0	0	0	0	0	0	0	0	0	0	0	0	0	0	0	0	0	0	0	0	0	0	0	5	41	0	0	0	0	0	0	0
Bacteria/Proteobacteria/Betaproteobacteria/Burkholderiales/Alcaligenaceae/Achromobacter	0	0	0	0	0	0	0	0	0	0	0	0	0	0	0	0	0	0	0	0	0	0	0	0	0	0	0	0	0	0	0	0	0	0	0	0	0	0	0	0	0	0	0	0	0	0	0	0	0
Bacteria/Firmicutes/Clostridia/Clostridiales/Lachnospiraceae/Shuttleworthia	0	0	0	0	0	0	0	0	0	0	0	0	0	0	0	1	0	0	0	0	0	0	0	0	0	0	0	0	0	0	0	0	0	0	0	0	0	0	0	0	0	0	0	0	0	0	0	0	0
Bacteria/Proteobacteria/Betaproteobacteria/Burkholderiales/Oxalobacteraceae/Herbaspirillum	0	0	0	0	0	0	0	0	0	0	0	0	0	0	0	1	0	0	0	0	0	1	0	0	0	0	0	0	0	0	0	1	0	0	0	0	0	0	0	0	0	0	0	0	0	0	0	0	0
Bacteria/Proteobacteria/Betaproteobacteria/Burkholderiales/Comamonadaceae	0	0	0	0	0	1	0	0	8	5	0	0	0	1	0	0	2	1	0	0	0	0	0	0	0	0	0	1	0	0	0	0	0	0	0	2	0	0	0	1	0	1	0	0	0	2	0	3	0
Bacteria/BD1-5	0	0	0	0	0	0	0	0	14	21	0	0	0	0	0	0	0	0	0	0	0	0	0	0	1	0	0	0	0	0	0	0	0	0	0	0	0	0	0	0	0	0	0	0	0	0	0	0	0
Bacteria/Fusobacteria/Fusobacteria/Fusobacteriales/Leptotrichiaceae	0	0	0	0	0	0	0	0	0	0	17	17	0	0	0	0	0	0	0	0	0	0	0	0	0	0	0	0	0	0	0	0	0	0	0	0	0	0	0	0	0	0	0	0	0	0	0	0	0
Bacteria/Bacteroidetes/Sphingobacteriia/Sphingobacteriales/WCHB1-69	0	0	0	0	0	0	0	0	0	0	0	0	0	0	0	0	0	0	0	0	0	0	0	0	0	0	0	0	0	0	0	0	0	0	0	0	0	0	0	0	0	0	0	0	0	0	0	0	0
Bacteria/Firmicutes/Bacilli/Lactobacillales/Carnobacteriaceae/Dolosigranulum	0	0	0	0	0	0	0	1	0	0	0	0	0	0	0	0	0	0	0	0	0	0	7	11	0	0	0	0	0	0	0	0	0	0	3	2	0	0	0	0	0	0	0	0	0	0	0	0	0
Bacteria/Proteobacteria/Gammaproteobacteria/Pseudomonadales/Moraxellaceae/Acinetobacter	0	0	0	0	0	0	0	0	0	0	0	0	0	0	0	0	0	0	0	0	0	0	0	0	0	0	0	0	0	1	0	0	0	0	0	0	0	0	0	0	0	0	0	0	0	3	0	0	0
Bacteria/Firmicutes/Clostridia/Clostridiales/Ruminococcaceae/Fastidiosipila	0	0	0	0	0	0	0	0	0	0	0	0	0	0	0	0	0	0	0	0	0	0	0	0	0	0	0	0	0	0	0	1	0	0	0	0	0	0	0	0	0	0	0	0	0	0	0	0	0
Bacteria/Firmicutes/Clostridia/Clostridiales/Veillonellaceae/Anaeroglobus	0	0	0	0	0	0	0	0	0	0	0	0	0	0	0	0	0	0	0	0	0	0	0	0	0	0	0	0	0	0	0	0	0	0	0	0	0	0	0	0	0	0	0	0	0	0	0	0	0
Bacteria/Proteobacteria/Alphaproteobacteria/Sphingomonadales/Sphingomonadaceae/Sphingobium	0	0	0	0	0	0	0	0	0	0	0	0	0	0	0	0	0	0	0	0	0	0	0	0	0	0	0	0	0	0	0	1	0	0	0	0	0	0	0	0	0	0	0	0	0	0	0	0	0
Bacteria/Actinobacteria/Actinobacteria/Bifidobacteriales/Bifidobacteriaceae/Scardovia	0	0	0	0	0	0	0	0	0	0	0	0	0	0	0	0	0	0	0	0	0	0	0	0	0	0	0	0	0	0	0	0	0	0	0	0	0	0	0	0	0	0	0	0	0	0	0	0	0
Bacteria/Proteobacteria/Betaproteobacteria/Burkholderiales/Comamonadaceae/Delftia	0	0	0	0	0	0	0	0	0	1	0	0	0	0	0	0	0	0	0	1	0	0	0	0	0	0	0	0	0	1	0	0	0	0	0	1	0	0	0	0	0	0	0	0	0	0	0	0	0
Bacteria/Proteobacteria/Alphaproteobacteria/Rickettsiales/mitochondria	0	0	0	0	0	0	0	0	0	0	0	0	0	0	0	0	0	0	0	0	0	0	0	0	0	0	0	0	0	0	0	0	0	0	0	0	0	0	0	0	0	0	0	0	0	0	0	0	0
Bacteria/Firmicutes/Clostridia/Clostridiales/Family-XI-Incertae-Sedis/Peptoniphilus	0	0	0	0	0	0	0	0	0	0	0	0	0	0	0	0	0	0	0	0	0	0	0	0	0	0	0	0	0	0	0	0	0	0	0	2	0	0	0	0	0	0	0	0	0	0	0	0	0
Bacteria/Proteobacteria/Alphaproteobacteria/Sphingomonadales/Sphingomonadaceae/Novosphingobium	0	0	0	0	0	0	0	0	0	0	0	0	0	0	0	0	0	0	0	0	0	0	0	0	0	0	0	0	0	0	0	0	0	0	0	0	0	0	0	0	0	0	0	0	0	0	0	0	0
Bacteria/Actinobacteria/Actinobacteria/Micrococcales/Micrococcaceae/Arthrobacter	0	0	0	0	0	0	0	0	0	0	0	0	0	0	0	0	0	0	0	0	0	0	0	0	0	0	0	0	0	0	0	0	0	0	0	0	0	0	0	0	0	0	0	0	0	0	0	0	0
Bacteria/Proteobacteria/Alphaproteobacteria/Rhizobiales/Methylobacteriaceae/Methylobacterium	0	0	0	0	0	0	0	0	0	0	0	0	0	0	0	0	0	0	0	0	0	0	0	0	0	0	0	0	0	0	0	0	0	0	0	0	0	0	0	0	0	0	0	0	1	1	0	0	0
Bacteria/Firmicutes/Bacilli/Bacillales	0	0	0	0	0	0	0	0	0	0	0	0	0	0	0	0	0	0	0	0	0	0	0	0	0	0	0	0	0	0	0	0	0	0	0	0	0	0	0	0	0	0	0	0	0	0	0	0	0
Bacteria/Bacteroidetes/Sphingobacteriia/Sphingobacteriales/Sphingobacteriaceae/Pedobacter	0	0	0	0	0	0	0	0	0	0	0	0	0	0	0	0	0	0	0	0	0	0	0	0	0	0	0	0	0	1	0	0	0	0	0	0	0	0	0	0	0	0	0	0	0	0	0	0	0
Bacteria/Firmicutes/Bacilli	0	0	0	0	0	0	0	0	0	0	0	0	0	0	0	0	0	0	0	0	0	0	0	0	0	2	0	0	0	0	0	0	0	0	0	1	0	0	0	0	0	0	0	0	0	0	0	0	0
Bacteria/Proteobacteria/Betaproteobacteria/Neisseriales/Neisseriaceae/Kingella	0	0	0	0	0	0	0	0	0	0	0	0	0	0	0	0	0	0	0	0	0	0	0	0	0	0	0	0	0	0	0	0	0	1	0	0	0	1	0	0	0	1	0	0	0	0	0	0	0
Bacteria/Tenericutes/Mollicutes/Mycoplasmatales/Mycoplasmataceae/Ureaplasma	0	0	0	0	0	0	0	0	0	0	0	0	0	0	0	0	0	0	0	0	0	0	0	0	0	0	0	0	0	0	0	0	0	0	0	0	0	0	0	0	0	0	0	0	0	0	0	0	0
Bacteria/Bacteroidetes	0	0	0	0	0	0	0	0	0	0	0	0	0	0	0	0	0	0	0	0	0	0	0	0	0	0	0	0	0	0	0	0	0	0	0	0	0	0	0	0	0	0	0	0	0	0	0	0	0
Bacteria/Proteobacteria/Gammaproteobacteria/Enterobacteriales/Enterobacteriaceae/Escherichia-Shigella	0	0	0	0	0	0	0	0	0	0	0	0	0	0	0	0	0	0	0	0	0	0	0	0	0	0	0	0	0	0	0	0	0	0	0	0	0	0	0	0	3	4	0	0	0	0	0	0	0
Bacteria/Actinobacteria/Actinobacteria/Micrococcales/Micrococcaceae/Micrococcus	0	0	0	0	0	0	0	0	0	0	0	0	0	0	0	0	0	0	0	0	0	0	0	0	0	0	0	0	0	0	0	0	0	0	0	0	0	0	0	0	0	0	0	0	0	0	0	0	0
Bacteria/Actinobacteria/Actinobacteria/Propionibacteriales/Propionibacteriaceae/Friedmanniella	0	0	0	0	0	0	0	0	0	0	0	0	0	0	0	0	0	0	0	0	0	0	0	0	0	0	0	0	0	0	0	0	0	0	0	0	0	0	0	0	0	0	0	0	0	0	0	0	0
Bacteria/Actinobacteria/Actinobacteria	0	0	0	0	0	0	0	0	0	0	0	0	0	0	0	0	0	0	0	0	0	0	0	0	0	0	0	0	0	0	0	0	0	0	0	0	0	0	0	0	0	1	0	0	1	0	0	0	0
Bacteria/Proteobacteria/Betaproteobacteria/Burkholderiales/Comamonadaceae/Roseateles	0	0	0	0	0	0	0	0	0	0	0	0	0	0	0	0	0	0	0	0	0	0	0	0	0	0	0	0	0	0	0	0	0	0	0	0	0	0	0	0	0	1	0	0	0	0	0	0	0
Bacteria/Bacteroidetes/Flavobacteria/Flavobacteriales/Flavobacteriaceae/Flavobacterium	0	0	0	0	0	0	0	0	0	0	0	0	0	0	0	0	0	0	0	0	0	0	0	0	0	0	0	0	0	0	0	0	0	0	0	0	0	0	0	0	0	0	0	0	0	0	0	0	0
Bacteria/Firmicutes/Bacilli/Bacillales/Bacillaceae/Anoxybacillus	0	0	0	0	0	0	0	0	0	0	0	0	0	0	0	0	0	0	0	0	0	0	0	0	0	0	0	0	0	0	0	0	0	0	0	0	0	0	0	0	0	0	0	0	0	0	2	3	0
Bacteria/Proteobacteria/Alphaproteobacteria/Rhodobacterales/Rhodobacteraceae/Paracoccus	0	0	0	0	0	0	0	0	0	0	0	0	0	0	0	0	0	0	0	0	0	0	0	0	0	0	0	0	0	0	0	0	0	0	0	0	0	0	0	0	0	0	0	0	0	1	0	0	0
Bacteria/Proteobacteria/Alphaproteobacteria/Sphingomonadales/Sphingomonadaceae	0	0	0	0	0	0	0	0	0	0	0	0	0	0	0	0	0	0	0	0	0	0	0	0	0	0	0	0	0	0	0	0	0	0	0	0	0	0	0	0	0	0	0	0	0	0	0	0	0
Bacteria/Proteobacteria/Alphaproteobacteria/Sphingomonadales/Sphingomonadaceae/Sphingomonas	0	1	0	0	0	0	0	0	0	0	0	0	0	0	0	0	0	0	0	0	0	0	0	0	0	0	0	0	0	0	0	0	0	0	0	0	0	0	0	0	0	0	0	0	0	0	0	0	0
Bacteria/Proteobacteria/Betaproteobacteria/Burkholderiales/Comamonadaceae/Aquabacterium	0	0	0	0	0	0	0	0	0	0	0	0	0	0	0	1	0	0	0	0	0	0	0	0	0	0	0	0	0	1	0	0	0	0	0	0	0	0	0	0	0	0	0	0	0	0	0	0	0
Bacteria/Proteobacteria/Betaproteobacteria/Burkholderiales/Oxalobacteraceae/Janthinobacterium	0	0	0	0	0	0	0	0	0	0	0	0	0	0	0	0	0	0	0	0	0	0	0	0	0	0	0	0	0	0	0	0	0	0	0	0	0	0	0	0	0	0	0	0	0	0	0	0	0
Bacteria/Proteobacteria/Gammaproteobacteria/Xanthomonadales/Xanthomonadaceae	0	0	0	0	0	0	0	0	0	0	0	0	0	0	0	0	0	0	0	0	0	2	0	0	0	0	0	0	0	0	0	0	0	0	0	0	0	0	0	0	0	0	0	0	0	2	0	0	0
Bacteria/Actinobacteria/Actinobacteria/Corynebacteriales/Dietziaceae/Dietzia	0	0	0	0	0	0	0	0	0	0	0	0	0	0	0	0	0	0	0	0	0	0	0	0	0	0	0	0	0	0	0	0	0	0	0	1	0	0	0	0	0	0	0	0	0	0	0	0	0
Bacteria/Actinobacteria/Actinobacteria/Corynebacteriales/Nocardiaceae/Rhodococcus	0	0	0	1	0	0	0	0	0	0	0	0	0	0	1	0	0	0	0	0	0	0	0	0	0	0	0	0	0	0	0	0	0	0	0	0	0	0	0	0	0	0	0	0	0	0	0	0	0
Bacteria/Bacteroidetes/Flavobacteria/Flavobacteriales/Flavobacteriaceae/Chryseobacterium	0	0	0	0	0	0	0	0	0	0	0	0	0	0	0	0	0	0	0	0	0	0	0	0	0	0	0	0	0	1	0	0	0	0	0	0	0	0	0	0	0	0	0	0	0	0	0	0	0
Bacteria/Firmicutes/Clostridia/Clostridiales/Lachnospiraceae/Howardella	0	0	0	0	0	0	0	0	0	0	0	0	0	0	0	0	0	0	0	0	0	0	0	0	0	0	0	0	0	0	0	0	0	0	0	0	0	0	0	0	0	0	0	0	0	0	0	0	0
Bacteria/Proteobacteria/Alphaproteobacteria/Rhizobiales	0	0	0	0	0	0	0	0	0	1	0	0	0	0	0	0	0	0	0	0	0	0	0	0	0	0	0	0	0	0	0	0	0	0	0	0	0	0	0	0	0	0	0	0	0	0	0	0	0
Bacteria/Actinobacteria/Actinobacteria/Actinomycetales/Actinomycetaceae/Actinobaculum	0	0	0	0	0	0	0	0	0	0	0	0	0	0	0	0	0	0	0	0	0	0	0	0	0	0	0	2	0	0	0	1	0	0	0	0	0	0	0	0	1	1	0	0	0	0	0	0	0
Bacteria/Actinobacteria/Actinobacteria/Frankiales/Nakamurellaceae	0	0	0	0	0	0	0	0	0	0	0	0	0	0	0	0	0	0	0	0	0	0	0	0	0	0	0	0	0	0	0	0	0	0	0	0	0	0	0	0	0	0	0	0	0	0	0	0	0
Bacteria/Firmicutes/Bacilli/Bacillales/Bacillaceae/Geobacillus	0	0	0	0	0	0	0	0	0	0	0	0	0	0	0	0	0	0	0	0	0	0	0	0	0	0	0	0	0	0	0	0	0	0	0	0	0	0	0	0	0	0	0	0	0	0	4	1	0
Bacteria/Firmicutes/Bacilli/Lactobacillales/Leuconostocaceae/Leuconostoc	0	0	0	0	0	0	0	0	0	0	0	0	0	0	0	0	0	0	0	0	0	0	0	0	0	0	0	1	2	0	0	0	0	0	0	0	0	0	0	0	0	0	0	0	0	0	0	0	0
Bacteria/Proteobacteria/Alphaproteobacteria/Rhizobiales/Bradyrhizobiaceae/Bosea	0	0	0	0	0	0	0	0	0	0	0	0	0	0	0	0	0	0	0	0	0	0	0	0	0	0	0	0	0	0	0	0	0	0	0	0	0	0	0	0	0	0	0	0	0	0	0	0	0
Bacteria/Proteobacteria/Alphaproteobacteria/Sphingomonadales/Erythrobacteraceae	0	0	0	0	0	0	0	0	0	0	0	0	0	0	0	0	0	0	0	0	0	0	0	0	0	0	0	0	0	0	0	0	0	0	0	0	0	0	0	0	0	0	0	0	0	0	0	0	0
Bacteria/Proteobacteria/Betaproteobacteria/Burkholderiales	0	0	0	0	0	0	0	0	0	0	0	0	0	0	0	0	0	0	0	0	0	0	0	0	0	0	0	0	0	0	0	0	0	0	0	0	0	0	0	0	0	0	0	0	0	0	0	0	0
Bacteria/Proteobacteria/Gammaproteobacteria/Enterobacteriales/Enterobacteriaceae/Rahnella	0	0	0	0	0	0	0	0	0	0	0	0	0	0	0	0	0	0	0	0	0	0	0	0	0	0	0	0	0	0	0	0	0	0	0	0	0	0	0	0	0	0	0	0	0	0	0	0	0
Bacteria/Proteobacteria/Gammaproteobacteria/Enterobacteriales/Enterobacteriaceae/Serratia	0	0	0	0	0	0	0	0	0	0	0	0	0	0	0	0	0	0	0	0	0	0	0	0	0	0	0	0	0	0	0	0	0	0	0	0	0	0	0	0	0	0	0	0	0	0	0	0	0
Bacteria/Actinobacteria/Actinobacteria/Bifidobacteriales/Bifidobacteriaceae	0	0	0	0	0	0	0	0	0	0	0	0	0	0	0	0	0	0	0	0	0	0	0	0	0	0	0	0	0	0	0	0	0	0	0	0	0	0	0	0	0	0	0	0	0	0	0	0	0
Bacteria/Deinococcus-Thermus/Deinococci/Thermales/Thermaceae/Thermus	0	0	0	0	0	0	0	0	0	0	0	0	0	0	0	0	0	0	0	0	0	0	0	0	0	0	0	0	0	0	0	0	0	0	0	0	0	0	0	0	0	0	0	0	0	0	2	2	0
Bacteria/Proteobacteria/Alphaproteobacteria/Rhizobiales/Bradyrhizobiaceae/Bradyrhizobium	0	0	0	0	0	0	0	0	0	0	0	0	0	0	0	0	0	0	0	0	0	0	0	0	0	0	0	0	0	0	0	0	0	0	0	0	0	0	0	0	0	0	0	0	0	0	0	0	0
Bacteria/Proteobacteria/Alphaproteobacteria/Rhodobacterales/Rhodobacteraceae/Rubellimicrobium	0	0	0	0	0	0	0	0	0	0	0	0	0	0	0	0	0	0	0	0	3	0	0	0	0	0	0	0	0	0	0	0	0	0	0	0	0	0	0	0	0	0	0	0	1	0	0	0	0
Bacteria/Proteobacteria/Betaproteobacteria/Burkholderiales/Comamonadaceae/Acidovorax	0	0	0	0	0	0	0	0	0	0	0	0	0	0	0	0	0	0	0	1	0	0	0	0	0	0	0	0	0	0	0	0	0	0	0	0	0	0	0	0	0	0	0	0	0	0	0	0	0
Bacteria/Proteobacteria/Epsilonproteobacteria/Campylobacterales/Helicobacteraceae/Wolinella	0	0	0	0	0	0	0	0	0	0	0	0	0	0	0	0	0	0	0	0	0	0	0	0	0	0	0	0	0	0	0	0	0	0	0	0	0	0	0	0	0	0	0	0	0	0	0	0	0
Bacteria/Proteobacteria/Gammaproteobacteria/Cardiobacteriales/Cardiobacteriaceae/Cardiobacterium	0	0	0	0	0	0	0	0	0	0	0	0	0	0	0	0	0	0	0	0	0	0	1	0	0	0	0	0	0	0	0	0	0	0	3	1	0	0	0	0	0	0	0	0	0	0	0	0	0
Bacteria/Proteobacteria/Gammaproteobacteria/Pseudomonadales/Moraxellaceae/Psychrobacter	0	0	0	0	0	0	0	0	0	0	0	0	0	0	0	0	0	0	0	0	0	0	0	0	0	0	0	0	0	0	0	0	0	0	0	0	0	0	0	0	0	0	0	0	0	0	0	0	0
Bacteria/Actinobacteria/Actinobacteria/Bifidobacteriales/Bifidobacteriaceae/Alloscardovia	0	0	0	0	0	0	0	0	0	0	0	0	0	0	0	0	0	0	0	0	0	0	0	0	0	0	0	0	0	0	0	0	0	0	0	0	0	0	0	0	0	0	0	0	0	0	0	0	0
Bacteria/Actinobacteria/Actinobacteria/Frankiales	0	0	0	0	0	0	0	0	0	0	0	0	0	0	0	0	0	0	0	0	0	0	0	0	0	0	0	0	0	0	0	0	0	0	0	0	0	0	0	0	0	0	0	0	0	0	0	0	0
Bacteria/Actinobacteria/Actinobacteria/Frankiales/Geodermatophilaceae/Blastococcus	0	0	0	0	0	0	0	0	0	0	0	0	0	0	0	0	0	0	0	0	0	0	0	0	0	0	0	0	0	0	0	0	0	0	0	0	0	0	0	0	0	0	0	0	0	0	0	0	0
Bacteria/Actinobacteria/Actinobacteria/Micrococcales/Brevibacteriaceae/Brevibacterium	0	0	0	0	0	0	0	0	0	0	0	0	0	0	0	0	0	0	0	0	0	0	0	0	0	0	0	0	0	0	0	0	0	0	0	0	0	0	0	0	0	0	0	0	0	0	0	0	0
Bacteria/Actinobacteria/Actinobacteria/Propionibacteriales/Nocardioidaceae/Marmoricola	0	0	0	0	0	0	0	0	0	0	0	0	0	0	0	0	0	0	0	0	0	0	0	0	0	0	0	0	0	0	0	0	0	0	0	0	0	0	0	0	0	0	0	0	0	0	0	0	0
Bacteria/Actinobacteria/Coriobacteriia/Coriobacteriales/Coriobacteriaceae/Cryptobacterium	0	0	0	0	0	0	0	0	0	0	0	0	0	0	0	0	0	0	0	0	0	0	0	0	0	0	0	0	0	0	0	0	0	0	0	0	0	0	0	0	0	0	0	0	0	0	0	0	0
Bacteria/Bacteroidetes/Cytophagia/Cytophagales/Cytophagaceae/Hymenobacter	0	0	0	0	0	0	0	0	0	0	0	0	0	0	0	0	0	0	0	0	0	0	0	0	0	0	0	0	0	0	0	0	0	0	0	0	0	0	0	0	0	0	0	0	1	0	0	0	0
Bacteria/Proteobacteria/Alphaproteobacteria/Caulobacterales/Caulobacteraceae/Brevundimonas	0	0	0	1	0	0	0	0	0	0	0	0	0	0	0	0	0	0	0	0	0	0	0	0	0	0	0	0	0	0	0	0	0	0	0	0	0	1	0	0	0	0	0	0	0	0	0	0	0
Bacteria/Proteobacteria/Alphaproteobacteria/Rhizobiales/Rhizobiaceae/Rhizobium	0	0	0	0	0	0	0	0	0	0	0	0	0	1	0	0	0	0	0	0	0	0	0	0	0	0	0	0	0	0	0	0	0	0	0	1	0	0	0	0	0	0	0	0	0	0	0	0	0
Bacteria/Proteobacteria/Alphaproteobacteria/Rhodospirillales/Acetobacteraceae/Asaia	0	0	0	0	0	0	0	0	0	0	0	0	0	0	0	0	0	0	0	0	0	0	0	0	0	0	0	0	0	0	0	0	0	0	0	0	0	0	0	0	0	0	0	0	0	0	0	0	0
Bacteria/Proteobacteria/Betaproteobacteria/Burkholderiales/Oxalobacteraceae	0	0	0	0	0	0	0	0	0	0	0	0	0	0	0	0	0	0	0	0	0	0	0	0	0	0	0	0	0	0	0	0	0	0	0	0	0	0	0	0	0	0	0	0	0	0	0	0	0
Bacteria/Proteobacteria/Betaproteobacteria/Methylophilales/Methylophilaceae/Methylophilus	0	0	0	1	0	0	0	0	0	0	0	0	0	1	0	0	0	0	0	0	0	0	0	0	0	0	0	0	0	0	0	0	0	0	0	0	0	0	0	0	0	0	0	0	0	0	0	0	0
Bacteria/Proteobacteria/Deltaproteobacteria/Myxococcales/0319-6G20	0	0	0	0	0	0	0	0	0	0	0	0	0	0	0	0	0	0	0	0	0	0	0	0	0	1	0	0	0	0	0	0	0	0	0	0	0	0	0	0	0	0	0	0	0	0	0	0	0
Bacteria/Proteobacteria/Gammaproteobacteria/Cardiobacteriales/Cardiobacteriaceae	0	0	0	0	0	0	0	0	2	0	0	0	0	0	0	0	0	0	0	0	0	0	0	0	0	0	0	0	0	0	0	0	0	0	0	0	0	0	0	0	0	0	0	0	0	0	0	0	0
Bacteria/Actinobacteria/Actinobacteria/Corynebacteriales	0	0	0	0	0	0	0	0	0	0	0	0	0	0	0	0	0	0	0	0	0	0	0	0	0	0	0	0	0	0	0	0	0	0	0	0	0	0	0	0	0	0	0	0	0	0	0	0	0
Bacteria/Actinobacteria/Actinobacteria/Micrococcales/Micrococcaceae/Kocuria	0	0	0	0	0	0	0	0	0	0	0	0	0	0	0	0	0	0	0	0	0	0	0	0	0	0	0	0	0	0	0	0	0	0	0	0	0	0	0	0	0	0	0	0	0	0	0	0	0
Bacteria/Actinobacteria/Actinobacteria/Propionibacteriales/Propionibacteriaceae/Propioniciclava	0	0	0	0	0	0	0	0	0	0	0	0	0	0	0	0	0	0	0	0	0	0	0	0	0	0	0	0	0	0	0	0	0	0	0	0	0	0	0	0	0	0	0	0	1	0	0	0	0
Bacteria/Actinobacteria/Coriobacteriia/Coriobacteriales/Coriobacteriaceae	0	0	0	0	0	0	0	0	0	0	0	0	0	0	0	0	0	0	0	0	0	0	0	0	0	0	0	0	0	0	0	0	0	0	0	0	0	0	0	0	0	0	0	0	0	0	0	0	0
Bacteria/Firmicutes/Bacilli/Bacillales/Bacillaceae/Bacillus	0	0	0	0	0	0	0	0	0	0	0	0	0	0	0	0	0	0	0	0	0	0	0	0	0	0	0	0	0	0	0	0	0	0	0	0	0	0	0	0	0	0	0	0	0	0	0	0	0
Bacteria/Firmicutes/Bacilli/Bacillales/Paenibacillaceae/Paenibacillus	0	0	0	0	0	0	0	0	0	0	0	0	0	0	0	0	0	0	0	0	0	0	0	0	0	0	0	0	0	0	0	0	0	0	0	0	0	0	0	0	0	0	0	0	0	0	0	0	0
Bacteria/Firmicutes/Bacilli/Bacillales/Planococcaceae/Planomicrobium	0	0	0	0	0	0	0	0	0	0	0	0	0	0	0	0	0	0	0	0	0	0	0	0	0	0	0	0	0	0	0	0	0	0	0	0	0	0	0	0	0	0	0	0	0	0	0	0	0
Bacteria/Firmicutes/Bacilli/Bacillales/Staphylococcaceae/Macrococcus	0	0	0	0	0	0	0	0	0	0	0	0	0	0	0	0	0	0	0	0	0	0	0	0	0	0	0	0	0	0	0	0	0	0	0	0	0	0	0	0	0	0	0	0	0	0	0	0	0
Bacteria/Proteobacteria/Alphaproteobacteria/Rhizobiales/Bradyrhizobiaceae	0	0	0	0	0	0	0	0	0	0	0	0	0	0	0	0	0	0	0	0	0	0	0	0	0	0	0	0	0	0	0	0	0	0	0	0	0	0	0	0	0	0	0	0	0	1	0	0	0
Bacteria/Proteobacteria/Alphaproteobacteria/Sphingomonadales	0	0	0	0	0	0	0	0	0	0	0	0	0	0	0	0	0	0	0	0	0	0	0	0	0	0	0	0	0	0	0	0	0	0	0	1	0	0	0	0	0	0	0	0	0	0	0	0	0
Bacteria/Actinobacteria/Actinobacteria/Micrococcales/Microbacteriaceae/Leifsonia	0	0	0	0	0	0	0	0	0	0	0	0	0	0	0	0	0	0	0	0	0	0	0	0	0	0	0	0	0	0	0	0	0	0	0	0	0	0	0	0	0	0	0	0	0	0	0	0	0
Bacteria/Actinobacteria/Actinobacteria/Micrococcales/Microbacteriaceae/Mycetocola	0	0	0	0	0	0	0	0	0	0	0	0	0	0	0	0	0	0	0	0	0	0	0	0	0	0	0	0	0	0	0	0	0	0	0	0	0	0	0	0	0	0	0	0	0	0	0	0	0
Bacteria/Actinobacteria/Actinobacteria/Micrococcales/Sanguibacteraceae/Sanguibacter	0	0	0	0	0	0	0	0	0	0	0	0	0	0	0	0	0	0	0	0	0	0	0	0	0	0	0	0	0	0	0	0	0	0	0	0	0	0	0	0	0	0	0	0	0	0	0	0	0
Bacteria/Actinobacteria/Actinobacteria/Propionibacteriales/Nocardioidaceae/Aeromicrobium	0	0	0	0	0	0	0	0	0	0	0	0	0	0	0	0	0	0	0	0	0	0	0	0	0	0	0	0	0	0	0	0	0	0	0	0	0	0	0	0	0	0	0	0	1	1	0	0	0
Bacteria/Actinobacteria/Actinobacteria/Propionibacteriales/Nocardioidaceae/Nocardioides	0	0	0	0	0	0	0	0	0	0	0	0	0	0	0	0	0	0	0	0	0	0	0	0	0	0	0	0	0	0	0	0	0	0	0	0	0	0	0	0	0	0	0	0	0	1	0	0	0
Bacteria/Actinobacteria/Nitriliruptoria/Nitriliruptorales/Nitriliruptoraceae/Nitriliruptor	0	0	0	0	0	0	0	0	0	0	0	0	0	0	0	0	0	0	0	0	0	0	0	0	0	0	0	0	0	0	0	0	0	0	0	0	0	0	0	0	0	0	0	0	0	0	0	0	0
Bacteria/Actinobacteria/Thermoleophilia/Solirubrobacterales	0	0	0	0	0	0	0	0	0	0	0	0	0	0	0	0	0	0	0	0	0	0	0	0	0	0	0	0	0	0	0	0	0	0	0	0	0	0	0	0	0	0	0	0	0	0	0	0	0
Bacteria/Bacteroidetes/Flavobacteria/Flavobacteriales/Flavobacteriaceae/Cloacibacterium	0	0	0	0	0	0	0	0	0	0	0	0	0	0	0	0	0	0	0	1	0	0	0	0	0	0	0	0	0	0	0	0	0	0	0	0	0	0	0	0	0	0	0	0	0	0	0	0	0
Bacteria/Cyanobacteria/SHA-109	0	0	0	0	0	0	0	0	0	0	0	0	0	0	0	0	0	0	0	0	0	0	0	0	0	0	0	0	0	0	0	0	0	0	0	0	0	0	0	0	0	0	0	0	0	0	0	0	0
Bacteria/Firmicutes/Bacilli/Bacillales/Planococcaceae/Chryseomicrobium	0	0	0	0	0	0	0	0	0	0	0	0	0	0	0	0	0	0	0	0	0	0	0	0	0	0	0	0	0	0	0	0	0	0	0	0	0	0	0	0	0	0	0	0	0	0	0	0	0
Bacteria/Firmicutes/Bacilli/Bacillales/Staphylococcaceae	0	0	0	0	0	0	0	0	0	0	0	0	0	0	0	0	0	0	0	0	0	0	0	0	0	0	0	0	0	0	0	0	0	0	0	0	0	0	0	0	0	0	0	0	0	0	0	0	0
Bacteria/Firmicutes/Bacilli/Lactobacillales/Carnobacteriaceae/Desemzia	0	0	0	0	0	0	0	0	0	2	0	0	0	0	0	0	0	0	0	0	0	0	0	0	0	0	0	0	0	0	0	0	0	0	0	0	0	0	0	0	0	0	0	0	0	0	0	0	0
Bacteria/Firmicutes/Bacilli/Lactobacillales/Leuconostocaceae/Weissella	0	0	0	0	0	0	0	0	0	0	0	0	0	0	0	0	0	0	0	0	0	0	0	0	0	0	0	0	0	0	0	0	0	0	0	0	0	0	0	0	0	0	0	2	0	0	0	0	0
Bacteria/Firmicutes/Clostridia/Clostridiales/Family-XI-Incertae-Sedis/Tepidimicrobium	0	0	0	0	0	0	0	0	0	0	0	0	0	0	0	0	0	0	0	0	0	0	0	0	0	0	0	0	0	0	0	0	0	0	0	0	0	0	0	0	0	0	0	0	0	0	0	0	0
Bacteria/Proteobacteria/Alphaproteobacteria/Caulobacterales/Caulobacteraceae/Caulobacter	0	0	0	0	0	0	0	0	0	0	0	0	0	1	0	0	0	0	0	0	0	0	0	0	0	0	0	0	0	0	0	0	0	0	0	0	0	0	0	0	0	0	0	0	0	0	0	0	0
Bacteria/Proteobacteria/Alphaproteobacteria/Rhizobiales/Hyphomicrobiaceae	0	0	0	0	0	0	0	0	0	0	0	0	0	0	0	0	0	0	0	0	0	0	0	0	0	0	0	0	0	0	0	0	0	0	0	0	0	0	0	0	0	0	0	0	0	2	0	0	0
Bacteria/Proteobacteria/Alphaproteobacteria/Rhizobiales/Phyllobacteriaceae/Aquamicrobium	0	0	0	0	0	0	0	0	0	0	0	0	0	0	0	0	0	0	0	0	0	0	0	0	0	0	0	0	0	0	0	0	0	0	0	0	0	0	0	0	0	0	0	0	0	0	0	0	0
Bacteria/Proteobacteria/Alphaproteobacteria/Rhodospirillales/Acetobacteraceae	0	0	0	0	0	0	0	0	0	0	0	0	0	0	0	0	0	0	0	0	0	0	0	0	0	0	0	0	0	0	0	0	0	0	0	0	0	0	0	0	0	0	0	0	0	0	0	0	0
Bacteria/Proteobacteria/Alphaproteobacteria/Sphingomonadales/Sphingomonadaceae/Blastomonas	0	0	0	0	0	0	0	0	0	0	0	0	0	0	0	0	0	0	0	0	0	0	0	0	0	0	0	0	0	0	0	0	0	0	0	0	0	0	0	0	0	0	0	0	0	0	0	0	0
Bacteria/Proteobacteria/Betaproteobacteria	0	0	0	0	0	0	0	0	0	0	0	0	0	0	0	0	0	0	0	0	0	0	0	0	0	0	0	0	0	0	0	0	0	0	0	0	0	0	0	0	0	0	0	0	0	0	0	0	0
Bacteria/Proteobacteria/Betaproteobacteria/Burkholderiales/Comamonadaceae/Schlegelella	0	0	0	0	0	0	0	0	0	0	0	0	0	0	0	0	0	0	0	0	0	0	0	0	0	0	0	0	0	0	0	0	0	0	0	0	0	0	0	0	0	0	0	0	0	0	0	0	0
Bacteria/Proteobacteria/Deltaproteobacteria/Myxococcales/mle1-27	0	0	0	0	0	0	0	0	0	0	0	0	0	0	0	0	0	0	0	0	0	0	0	0	0	0	0	0	0	0	0	0	0	0	0	0	0	0	0	0	0	0	0	0	0	0	0	0	0
Bacteria/Proteobacteria/Gammaproteobacteria/Enterobacteriales/Enterobacteriaceae	0	0	0	0	0	0	0	0	0	0	0	0	0	0	0	0	0	0	0	0	0	0	0	0	0	0	0	0	0	0	0	0	0	0	0	0	0	0	0	0	0	1	0	0	1	0	0	0	0
Bacteria/Proteobacteria/Gammaproteobacteria/Xanthomonadales/Xanthomonadaceae/Thermomonas	0	0	0	0	0	0	0	0	0	0	0	0	0	0	0	0	0	0	0	0	0	0	0	0	0	0	0	0	0	0	0	0	0	0	0	0	0	0	0	0	0	0	0	0	0	1	0	0	0
Bacteria/Acidobacteria/Acidobacteria/Candidatus-Chloracidobacterium	0	0	0	0	0	0	0	0	0	0	0	0	0	0	0	0	0	0	0	0	0	0	0	0	0	0	0	0	0	0	0	0	0	0	0	0	0	0	0	0	0	0	0	0	1	0	0	0	0
Bacteria/Acidobacteria/Acidobacteria/DA023	0	0	0	0	0	0	0	0	0	0	0	0	0	0	0	0	0	0	0	0	0	0	0	0	0	0	0	0	0	0	0	0	0	0	0	0	0	0	0	0	0	0	0	0	0	1	0	0	0
Bacteria/Actinobacteria/Actinobacteria/Actinomycetales/Actinomycetaceae	0	0	0	0	0	0	0	0	0	0	0	0	0	0	0	0	0	0	0	0	0	0	0	0	0	0	0	0	0	0	0	0	0	0	0	0	0	0	0	0	0	1	0	0	0	0	0	0	0
Bacteria/Actinobacteria/Actinobacteria/Corynebacteriales/Corynebacteriaceae	0	0	0	0	0	0	0	0	0	0	0	0	0	0	0	0	0	0	0	0	0	0	0	0	0	0	0	0	0	0	0	0	0	0	0	0	0	0	0	0	0	0	0	0	0	0	0	0	0
Bacteria/Actinobacteria/Actinobacteria/Micrococcales	0	0	0	0	0	0	0	0	0	0	0	0	0	0	0	0	0	0	0	0	0	0	0	0	0	0	0	0	0	0	0	0	0	0	0	0	0	0	0	0	0	0	0	0	0	0	0	0	0
Bacteria/Actinobacteria/Actinobacteria/Micrococcales/Cellulomonadaceae/Cellulomonas	0	0	0	0	0	0	0	0	0	0	0	0	0	0	0	0	0	0	0	0	0	0	0	0	0	0	0	0	0	0	0	0	0	0	0	0	0	0	0	0	0	0	0	0	0	1	0	0	0
Bacteria/Actinobacteria/Actinobacteria/Micrococcales/Dermabacteraceae/Dermabacter	0	0	0	0	0	0	0	0	0	0	0	0	0	0	0	0	0	0	0	0	0	0	0	0	0	0	0	0	0	0	0	0	0	0	0	0	0	0	0	0	0	0	0	0	0	0	0	0	0
Bacteria/Actinobacteria/Actinobacteria/Micrococcales/Microbacteriaceae	0	0	0	0	0	0	0	0	0	0	0	0	0	0	0	0	0	0	0	0	0	0	0	0	0	0	0	0	0	0	0	0	0	0	0	0	0	0	0	0	0	0	0	0	0	0	0	0	0
Bacteria/Actinobacteria/Actinobacteria/Micrococcales/Microbacteriaceae/Agrococcus	0	0	0	0	0	0	0	0	0	1	0	0	0	0	0	0	0	0	0	0	0	0	0	0	0	0	0	0	0	0	0	0	0	0	0	0	0	0	0	0	0	0	0	0	0	0	0	0	0
Bacteria/Actinobacteria/Actinobacteria/Micrococcales/Microbacteriaceae/Agromyces	0	0	0	0	0	0	0	0	0	0	0	0	0	0	0	0	0	0	0	0	0	0	0	0	0	0	0	0	0	0	0	0	0	0	0	0	0	0	0	0	0	0	0	0	0	0	0	0	0
Bacteria/Actinobacteria/Actinobacteria/Micrococcales/Microbacteriaceae/Microbacterium	0	0	0	0	0	0	0	0	0	1	0	0	0	0	0	0	0	0	0	0	0	0	0	0	0	0	0	0	0	0	0	0	0	0	0	0	0	0	0	0	0	0	0	0	0	0	0	0	0
Bacteria/Actinobacteria/Actinobacteria/Micrococcales/Micrococcaceae	0	0	0	0	0	0	0	0	0	0	0	0	0	0	0	0	0	0	0	0	0	0	0	0	0	0	0	0	0	0	0	0	0	0	0	0	0	0	0	0	0	0	0	0	0	0	0	0	0
Bacteria/Actinobacteria/Actinobacteria/Streptomycetales/Streptomycetaceae/Streptomyces	0	0	0	0	0	0	0	0	0	0	0	0	0	0	0	0	0	0	0	0	0	0	0	0	0	0	0	0	0	0	0	0	0	0	0	1	0	0	0	0	0	0	0	0	0	0	0	0	0
Bacteria/Actinobacteria/Coriobacteriia/Coriobacteriales/Coriobacteriaceae/Collinsella	0	0	0	0	0	0	0	0	0	0	0	0	0	0	0	0	0	0	0	0	0	0	0	0	0	0	0	0	0	0	0	0	0	0	0	0	0	0	0	0	0	0	0	0	0	0	0	0	0
Bacteria/Actinobacteria/Thermoleophilia/Solirubrobacterales/480-2	0	0	0	0	0	0	0	0	0	0	0	0	0	0	0	0	0	0	0	0	0	0	0	0	0	0	0	0	0	0	0	0	0	0	0	0	0	0	0	0	0	0	0	0	1	0	0	0	0
Bacteria/Actinobacteria/Thermoleophilia/Solirubrobacterales/Patulibacteraceae/Patulibacter	0	0	0	0	0	0	0	0	0	0	0	0	0	0	0	0	0	0	0	0	0	0	0	0	0	0	0	0	0	0	0	0	0	0	0	0	0	0	0	0	0	0	0	0	0	0	0	0	0
Bacteria/Bacteroidetes/Bacteroidia/Bacteroidales/Prevotellaceae	0	0	0	0	0	0	0	0	0	0	0	0	0	0	0	0	0	0	0	0	0	0	0	0	0	0	0	0	0	0	0	0	0	0	0	0	0	0	0	0	0	0	0	0	0	0	0	0	0
Bacteria/Bacteroidetes/Bacteroidia/Bacteroidales/Rikenellaceae/RC9-gut-group	0	0	0	0	0	0	0	0	0	0	0	0	0	0	0	0	0	0	0	0	0	0	0	0	0	0	0	0	0	0	0	0	0	0	0	0	0	0	0	0	0	0	0	0	0	0	0	0	0
Bacteria/Bacteroidetes/Bacteroidia/Bacteroidales/S24-7	1	0	0	0	0	0	0	0	0	0	0	0	0	0	0	0	0	0	0	0	0	0	0	0	0	0	0	0	0	0	0	0	0	0	0	0	0	0	0	0	0	0	0	0	0	0	0	0	0
Bacteria/Bacteroidetes/Cytophagia/Cytophagales/Cytophagaceae	0	0	0	0	0	0	0	0	0	0	0	0	0	0	0	0	0	0	0	0	0	0	0	0	0	0	0	0	0	0	0	0	0	0	0	0	0	0	0	0	0	0	0	0	0	0	0	0	0
Bacteria/Bacteroidetes/Flavobacteria/Flavobacteriales/Flavobacteriaceae	0	0	0	0	0	0	0	0	0	0	0	0	0	0	0	0	0	0	0	0	0	0	0	0	0	0	0	0	0	0	0	0	0	0	0	0	0	0	0	0	0	0	0	0	0	0	0	0	0
Bacteria/Bacteroidetes/Sphingobacteriia/Sphingobacteriales/Chitinophagaceae/Flavisolibacter	0	0	0	0	0	0	0	0	0	0	0	0	0	0	0	0	0	0	0	0	0	0	0	0	0	0	0	0	0	0	0	0	0	0	0	0	0	0	0	0	0	0	0	0	0	1	0	0	0
Bacteria/Chloroflexi/KD4-96	0	0	0	0	0	0	0	0	0	0	0	0	0	0	0	0	0	0	0	0	0	0	0	0	0	0	0	0	0	0	0	0	0	0	1	0	0	0	0	0	0	0	0	0	0	0	0	0	0
Bacteria/Cyanobacteria/Cyanobacteria	0	0	0	0	0	0	0	0	0	0	0	0	0	0	0	0	0	0	0	0	0	0	0	0	0	0	0	0	0	0	0	0	0	0	0	0	0	0	0	0	0	0	0	0	0	0	0	0	0
Bacteria/Deinococcus-Thermus/Deinococci/Deinococcales/Deinococcaceae/Deinococcus	0	0	0	0	0	0	0	0	0	0	0	0	0	0	0	0	0	0	0	0	0	0	0	0	0	0	0	0	0	0	0	0	0	0	0	0	0	0	0	0	0	0	0	0	0	0	0	0	0
Bacteria/Deinococcus-Thermus/Deinococci/Deinococcales/Trueperaceae/Truepera	0	0	0	0	0	0	0	0	0	0	0	0	0	0	0	0	0	0	0	0	0	0	0	0	0	0	0	0	0	0	0	0	0	0	0	0	0	0	0	0	0	0	0	0	0	0	0	0	0
Bacteria/Firmicutes/Bacilli/Bacillales/Planococcaceae	0	0	0	0	0	0	0	0	0	0	0	0	0	0	0	0	0	0	0	0	0	0	0	0	0	0	0	0	0	0	0	0	0	0	0	0	0	0	0	0	0	0	0	0	0	0	0	0	0
Bacteria/Firmicutes/Clostridia/Clostridiales/Family-XI-Incertae-Sedis/Finegoldia	0	0	0	0	0	0	0	0	0	0	0	0	0	0	0	0	0	0	0	0	0	0	0	0	0	0	0	0	0	0	0	0	0	0	0	0	0	0	0	0	0	0	0	0	0	0	0	0	0
Bacteria/Firmicutes/Clostridia/Clostridiales/Lachnospiraceae/Blautia	0	0	0	0	0	0	0	0	0	0	0	0	0	0	0	0	0	0	0	0	0	0	0	0	0	0	0	0	0	0	0	0	0	0	0	0	0	0	0	0	0	0	0	0	0	0	0	0	0
Bacteria/Firmicutes/Clostridia/Clostridiales/Ruminococcaceae/Oscillospira	0	0	0	0	0	0	0	0	0	0	0	0	0	0	0	0	0	0	0	0	0	0	0	0	0	0	0	0	0	0	0	0	0	0	0	0	0	0	0	0	0	0	0	0	0	0	0	0	0
Bacteria/Firmicutes/Erysipelotrichi/Erysipelotrichales/Erysipelotrichaceae/Turicibacter	0	0	0	0	0	0	0	0	0	0	0	0	0	0	0	0	0	0	0	0	0	0	0	0	0	0	0	0	0	0	0	0	0	0	0	0	0	0	0	0	0	0	0	0	0	0	0	0	0
Bacteria/Proteobacteria/Alphaproteobacteria	0	0	0	0	0	0	0	0	0	0	0	0	0	0	0	0	0	0	0	0	0	0	0	0	0	0	0	0	0	0	0	0	0	0	0	0	0	0	0	0	0	0	0	0	1	0	0	0	0
Bacteria/Proteobacteria/Alphaproteobacteria/Caulobacterales/Caulobacteraceae	0	0	0	0	0	0	0	0	0	0	0	0	0	0	0	0	0	0	0	0	0	0	0	0	0	0	0	0	0	0	0	0	0	0	0	0	0	0	0	0	0	0	0	0	0	1	0	0	0
Bacteria/Proteobacteria/Alphaproteobacteria/Rhizobiales/Bradyrhizobiaceae/Rhodopseudomonas	0	0	0	0	0	0	0	0	0	0	0	0	0	0	0	0	0	0	0	0	0	0	0	0	0	0	0	0	0	0	0	0	0	0	0	0	0	0	0	0	0	0	0	0	0	1	0	0	0
Bacteria/Proteobacteria/Alphaproteobacteria/Rhizobiales/Hyphomicrobiaceae/Devosia	0	0	0	0	0	0	0	0	0	0	0	0	0	0	0	0	0	0	0	0	0	0	0	0	0	0	0	0	0	0	0	0	0	0	0	0	0	0	0	0	0	0	0	0	0	0	0	0	0
Bacteria/Proteobacteria/Alphaproteobacteria/Rhizobiales/Methylobacteriaceae	0	0	0	0	0	0	0	0	0	0	0	0	0	0	0	0	0	0	0	0	0	0	0	0	0	0	0	0	0	0	0	0	0	0	0	0	0	0	0	0	0	0	0	0	0	0	0	0	0
Bacteria/Proteobacteria/Alphaproteobacteria/Rhizobiales/Methylobacteriaceae/Microvirga	0	0	0	0	0	0	0	0	0	0	0	0	0	0	0	0	0	0	0	0	0	0	0	0	0	0	0	0	0	0	0	0	0	0	0	0	0	0	0	0	0	0	0	0	0	1	0	0	0
Bacteria/Proteobacteria/Alphaproteobacteria/Rhizobiales/Rhizobiaceae	0	0	0	0	0	0	0	0	0	0	0	0	0	0	0	0	0	0	0	0	0	0	0	0	0	0	0	0	0	0	0	0	0	0	0	0	0	0	0	0	0	0	0	0	0	0	0	0	0
Bacteria/Proteobacteria/Alphaproteobacteria/Rhizobiales/Rhizobiaceae/Shinella	0	0	0	0	0	0	0	0	0	0	0	0	0	0	0	0	0	0	0	0	0	0	0	0	0	0	0	0	0	0	0	0	0	0	0	0	0	0	0	0	0	0	0	0	0	0	0	0	0
Bacteria/Proteobacteria/Alphaproteobacteria/Rhizobiales/Rhodobiaceae/Rhodobium	0	0	0	0	0	0	0	0	0	0	0	0	0	0	0	0	0	0	0	0	0	0	0	0	0	0	0	0	0	0	0	0	0	0	0	0	0	0	0	0	0	0	0	0	0	0	0	0	0
Bacteria/Proteobacteria/Alphaproteobacteria/Rhizobiales/Xanthobacteraceae/Xanthobacter	0	0	0	0	0	0	0	0	0	0	0	0	0	0	0	0	0	0	0	0	0	0	0	0	0	0	0	0	0	0	0	0	0	0	0	0	0	0	0	0	0	0	0	0	0	0	0	0	0
Bacteria/Proteobacteria/Alphaproteobacteria/Rhodobacterales/Rhodobacteraceae	0	0	0	0	0	0	0	0	0	0	0	0	0	0	0	0	0	0	0	0	0	0	0	0	0	0	0	0	0	0	0	0	0	0	0	0	0	0	0	0	0	0	0	0	0	0	0	0	0
Bacteria/Proteobacteria/Alphaproteobacteria/Rhodobacterales/Rhodobacteraceae/Rhodobacter	0	0	0	0	0	0	0	0	0	0	0	0	0	0	0	0	0	0	0	0	0	0	0	0	0	0	0	0	0	0	0	0	0	0	0	0	0	0	0	0	0	0	0	0	0	0	0	0	0
Bacteria/Proteobacteria/Alphaproteobacteria/Rhodospirillales/Rhodospirillaceae/Skermanella	0	0	0	0	0	0	0	0	0	0	0	0	0	0	0	0	0	0	0	0	0	0	0	0	0	0	0	0	0	0	0	0	0	0	0	0	0	0	0	0	0	0	0	0	0	0	0	0	0
Bacteria/Proteobacteria/Betaproteobacteria/Burkholderiales/Alcaligenaceae/Alcaligenes	0	0	0	0	0	0	0	0	0	0	0	0	0	0	0	0	0	0	0	0	0	0	0	0	0	0	0	0	0	0	0	0	0	0	0	0	0	0	0	0	0	0	0	0	0	0	0	0	0
Bacteria/Proteobacteria/Betaproteobacteria/Burkholderiales/Comamonadaceae/Sphaerotilus	0	0	0	0	0	0	0	0	0	0	0	0	0	0	0	0	0	0	0	0	0	0	0	0	0	0	0	0	0	0	0	0	0	0	0	0	0	0	0	0	0	0	0	0	0	0	0	0	0
Bacteria/Proteobacteria/Betaproteobacteria/Burkholderiales/Comamonadaceae/Tepidimonas	0	0	0	0	0	0	0	0	0	0	0	0	0	0	0	0	0	0	0	0	0	0	0	0	0	0	0	0	0	0	0	0	0	0	0	0	0	0	0	0	0	0	0	0	0	0	0	0	0
Bacteria/Proteobacteria/Betaproteobacteria/Methylophilales/Methylophilaceae/Methylobacillus	0	0	0	0	0	0	0	0	0	0	0	0	0	0	0	0	0	0	0	0	0	0	0	0	0	0	0	0	0	0	0	0	0	0	0	0	0	0	0	0	0	0	0	0	0	0	0	0	0
Bacteria/Proteobacteria/Betaproteobacteria/Neisseriales/Neisseriaceae/Alysiella	0	0	0	0	0	0	0	0	0	0	0	0	0	0	0	0	0	0	0	0	1	0	0	0	0	0	0	0	0	0	0	0	0	0	0	0	0	0	0	0	0	0	0	0	0	0	0	0	0
Bacteria/Proteobacteria/Betaproteobacteria/Neisseriales/Neisseriaceae/Simonsiella	0	0	0	0	0	0	0	0	0	0	0	0	0	0	0	0	0	0	0	0	0	0	0	0	0	0	1	0	0	0	0	0	0	0	0	0	0	0	0	0	0	0	0	0	0	0	0	0	0
Bacteria/Proteobacteria/Betaproteobacteria/Rhodocyclales/Rhodocyclaceae/Zoogloea	0	0	0	0	0	0	0	0	0	0	0	0	0	0	0	0	0	0	0	0	0	0	0	0	0	0	0	0	0	0	0	0	0	0	0	0	0	0	0	0	0	0	0	0	0	0	0	0	0
Bacteria/Proteobacteria/Deltaproteobacteria/Myxococcales/Nannocystineae/Nannocystaceae/Enhygromyxa	0	0	0	0	0	0	0	0	0	0	0	0	0	0	0	0	0	0	0	0	0	0	0	0	0	0	0	0	0	0	0	0	0	0	0	0	0	0	0	0	0	0	0	0	0	0	0	0	0
Bacteria/Proteobacteria/Gammaproteobacteria/Enterobacteriales/Enterobacteriaceae/Citrobacter	0	0	0	0	0	0	0	1	0	0	0	0	0	0	0	0	0	0	0	0	0	0	0	0	0	0	0	0	0	0	0	0	0	0	0	0	0	0	0	0	0	0	0	0	0	0	0	0	0
Bacteria/Proteobacteria/Gammaproteobacteria/Oceanospirillales/Halomonadaceae/Halomonas	0	0	0	0	0	0	0	0	0	0	0	0	0	0	0	0	0	0	0	0	0	0	0	0	0	0	0	0	0	0	0	0	0	0	0	0	0	0	0	0	0	0	0	0	0	0	0	0	0
Bacteria/Proteobacteria/Gammaproteobacteria/Oceanospirillales/Oceanospirillaceae/Marinomonas	0	0	0	0	0	0	0	0	0	0	0	0	0	0	0	0	0	0	0	0	0	0	0	0	0	0	0	0	0	0	0	0	0	0	0	0	0	0	0	0	0	0	0	0	0	0	0	0	0
Bacteria/Proteobacteria/Gammaproteobacteria/Vibrionales/Vibrionaceae/Photobacterium	0	0	0	0	0	0	0	0	0	0	0	0	0	0	0	0	0	0	0	0	0	0	0	0	0	0	0	0	0	0	0	0	0	0	0	0	0	0	0	0	0	0	0	0	0	0	0	0	0
Bacteria/Proteobacteria/Gammaproteobacteria/Xanthomonadales/Xanthomonadaceae/Ignatzschineria	0	0	0	0	0	0	0	0	0	0	0	0	0	0	0	0	0	0	0	0	0	0	0	0	0	0	0	0	0	0	0	0	0	0	0	0	0	0	0	0	0	0	0	0	0	0	0	0	0
Bacteria/Proteobacteria/Gammaproteobacteria/Xanthomonadales/Xanthomonadaceae/Lysobacter	0	0	0	0	0	0	0	0	0	0	0	0	0	0	0	0	0	0	0	0	0	0	0	0	0	0	0	0	0	0	0	0	0	0	0	0	0	0	0	0	0	0	0	0	0	0	0	0	0
Bacteria/Proteobacteria/Gammaproteobacteria/Xanthomonadales/Xanthomonadaceae/Pseudoxanthomonas	0	0	0	0	0	0	0	0	0	0	0	0	0	0	0	0	0	0	0	0	0	0	0	0	0	0	0	0	0	0	0	0	0	0	0	0	0	0	0	0	0	0	0	0	0	0	0	0	0
Bacteria/Tenericutes/Mollicutes/RF9	0	0	0	0	0	0	0	0	0	0	0	0	0	0	1	0	0	0	0	0	0	0	0	0	0	0	0	0	0	0	0	0	0	0	0	0	0	0	0	0	0	0	0	0	0	0	0	0	0
Bacteria/TM6	0	0	0	0	0	0	0	0	0	0	0	0	0	0	0	0	0	0	0	0	0	0	0	0	0	0	0	0	0	0	0	0	0	0	0	0	0	0	0	0	0	0	0	0	0	0	0	0	0
[truncated: 113 more columns]
